# Supplementary material for: Spillover effects of military healthcare reform on civilian hospitals in China
Source: Front Public Health. 2025 Nov 26;13:1702059. doi: 10.3389/fpubh.2025.1702059 (PMC12689942; doi:10.3389/fpubh.2025.1702059)
Supplement: Supplementary file 1 [file Supplementary_file_1.zip]

Archive with 2 entries (2 files):
- appendix.tex
- __MACOSX/._appendix.tex
