# Supplementary material for: Spillover effects of military healthcare reform on civilian hospitals in China
Source: Front Public Health. 2025 Nov 26;13:1702059. doi: 10.3389/fpubh.2025.1702059 (PMC12689942; doi:10.3389/fpubh.2025.1702059)
Supplement: Supplementary file 1 [file Supplementary_file_1.zip › appendix.tex]

\documentclass[12pt]{article}

\usepackage{graphicx}
\usepackage{tabularx}
\usepackage{threeparttable}
\usepackage{booktabs}
\usepackage{geometry}
\usepackage{pdflscape}
\usepackage{fancyhdr}
\usepackage{multirow}
\usepackage{setspace}
\usepackage{float}
\usepackage{array, caption, threeparttable}
\usepackage[marginal]{footmisc}
\usepackage{soul}
\usepackage[figuresright]{rotating}
\usepackage{caption} 
\usepackage{adjustbox} % Add adjustbox package
\usepackage[singlelinecheck=false]{caption}
\captionsetup{skip=0pt}
\usepackage[utf8]{inputenc}
\usepackage[english]{babel}
\usepackage{csquotes}

\usepackage[
    backend=biber,
    sorting=none,      % cite order
    maxbibnames=999,    % reference list all authors
    doi=false,isbn=false,url=false,
    style=authoryear,
    maxnames=2
]{biblatex}  %Imports biblatex package
\addbibresource{military-ref.bib} %Import the bibliography file

\usepackage{hyperref}
\hypersetup{
    colorlinks=true,
    linkcolor=blue,
    filecolor=gray,      
    urlcolor=blue,
    citecolor=blue,
}
\usepackage{url}
%Endnotes
\usepackage{enotez}
\addtolength{\skip\footins}{2pc plus 5pt}
\usepackage{lipsum}
\newlength{\normalparindent}
\AtBeginDocument{\setlength{\normalparindent}{\parindent}}
\DeclareInstance{enotez-list}{sverre}{paragraph}
 {
  heading=\section*{#1},
  notes-sep=\baselineskip,
  format=\normalsize\normalfont\raggedright\leftskip\normalparindent,
  number=\makebox[0pt][r]{\makebox[\normalparindent][l]{#1.}}\ignorespaces,
 }

%paragraph indentation
\setlength{\parindent}{2em} 

%paragraph spacing
\setlength{\parskip}{0.0em}

%Line spacing
\usepackage{setspace}
\setstretch{1.5}
\usepackage{xcolor}
\usepackage{subfiles}
\usepackage[flushleft]{threeparttablex}
\usepackage{amsmath}
\usepackage{xr}
% emergency stretch
\emergencystretch=2em

\newgeometry{top=2cm,bottom=2cm,left=2.54cm,right=2.54cm}
\title{\Large Appendix: Spillover Effects of Military Healthcare Reform on \\
Civilian Hospitals in China}
\author{Jie Ma, Yi Zhang, Jianpeng Li, Wenxuan Qu, and Zhongliang Zhou}
\date{}

\begin{document}
\newcommand{\makeuppercase}[1]{\MakeUppercase{1}}

\maketitle

\begin{figure*}[h]
\caption{\centering  Geographic distribution of military hospitals across Chinese cities}
\label{figure1}
\centering
\includegraphics[width=\textwidth]{mil_hos_chinese_new.png}
\end{figure*}
\begin{tablenotes}[para,flushleft]
\footnotesize
\item \textit{Notes}:  Figure 1 shows the geographic distribution of military hospitals in China at the city level. Military hospitals were identified by the authors using data from the National Health Insurance Service Platform.
\end{tablenotes}

%\restoregeometry
\subfile{Table3.tex}


\newpage

%\restoregeometry
\subfile{Table5.tex}


\end{document}
